# Supplementary material for: Evaluation of the Implementation of the Dutch Breast Cancer Surveillance Decision Aid including Personalized Risk Estimates in the SHOUT-BC Study: A Mixed Methods Approach
Source: Cancers (Basel). 2024 Mar 31;16(7):1390. doi: 10.3390/cancers16071390 (PMC11010914; doi:10.3390/cancers16071390)
Supplement: Supplementary file 1 [file cancers-16-01390-s001.zip]

Archive with 1 entries (1 files):
- cancers-2924960-supplementary.pdf
